# Supplementary material for: Translation, Cultural Adaptation of the Portuguese Provider Attitudes toward Cardiac Rehabilitation and Referral (PACRR-P) Scale and Assessment of Its’ Measurement Properties
Source: Healthcare (Basel). 2024 Sep 30;12(19):1954. doi: 10.3390/healthcare12191954 (PMC11477319; doi:10.3390/healthcare12191954)
Supplement: Supplementary file 1 [file healthcare-12-01954-s001.zip]

Archive with 1 entries (1 files):
- healthcare-3216213-supplementary.pdf
